# Supplementary material for: Biodiversity of extant snails (Gastropoda, Mollusca) in the Pliocene Mountain Spur Natural Reserve (Northern Apennine, Italy)
Source: Biodivers Data J. 2023 Mar 21;11:e95688. doi: 10.3897/BDJ.11.e95688 (PMC10848660; doi:10.3897/BDJ.11.e95688)
Supplement: XML Treatment for Granaria variabilis [file BDJ.11.e95688-treatment15.xml]

<!DOCTYPE tp:taxon-treatment
  PUBLIC "-//TaxonX//DTD Taxonomic Treatment Publishing DTD v0 20100105//EN" "tax-treatment-NSO.dtd">
<tp:taxon-treatment xmlns:tp="http://www.plazi.org/taxpub"><tp:treatment-meta><mixed-citation publication-type="journal"><person-group><name><surname>Plazzi</surname><given-names>Federico</given-names></name><name><surname>Pedroni</surname><given-names>Guido</given-names></name></person-group><article-title>Biodiversity of extant snails (<tp:taxon-name><tp:taxon-name-part taxon-name-part-type="class">Gastropoda</tp:taxon-name-part></tp:taxon-name>, <tp:taxon-name><tp:taxon-name-part taxon-name-part-type="phylum">Mollusca</tp:taxon-name-part></tp:taxon-name>) in the Pliocene Mountain Spur Natural Reserve (Northern Apennine, Italy)</article-title><source>Biodivers Data J</source><day>21</day><month>03</month><year>2023</year><volume>11</volume><pub-id pub-id-type="doi">10.3897/BDJ.11.e95688</pub-id></mixed-citation></tp:treatment-meta><tp:nomenclature><tp:taxon-name>
              <object-id xmlns:xlink="http://www.w3.org/1999/xlink" content-type="arpha" xlink:type="simple">5A49E3AB-FE96-56E0-ACA8-A886AFCC58E0</object-id>
              <tp:taxon-name-part taxon-name-part-type="genus">Granaria</tp:taxon-name-part>
              <tp:taxon-name-part taxon-name-part-type="species">variabilis</tp:taxon-name-part>
            </tp:taxon-name><tp:taxon-authority>(Draparnaud, 1801)</tp:taxon-authority></tp:nomenclature><tp:treatment-sec sec-type="materials"><title>Materials</title><list list-type="alpha-lower" list-content="occurrences"><list-item><p><bold>Type status:</bold> <named-content xmlns:xlink="http://www.w3.org/1999/xlink" content-type="dwc:typeStatus" xlink:type="simple">Other material</named-content>. <bold>Occurrence:</bold> recordedBy: <named-content xmlns:xlink="http://www.w3.org/1999/xlink" content-type="dwc:recordedBy" xlink:type="simple">Pedroni</named-content>; individualCount: <named-content xmlns:xlink="http://www.w3.org/1999/xlink" content-type="dwc:individualCount" xlink:type="simple">2</named-content>; occurrenceID: <named-content xmlns:xlink="http://www.w3.org/1999/xlink" content-type="dwc:occurrenceID" xlink:type="simple">CBC717D2-4AD1-5585-BF5A-0B5F0FFE9AD8</named-content>; <bold>Location:</bold> country: <named-content xmlns:xlink="http://www.w3.org/1999/xlink" content-type="dwc:country" xlink:type="simple">Italy</named-content>; locality: <named-content xmlns:xlink="http://www.w3.org/1999/xlink" content-type="dwc:locality" xlink:type="simple">Road to Monte Adone (below Campiuno) (6), PMS, Setta Valley</named-content>; verbatimElevation: <named-content xmlns:xlink="http://www.w3.org/1999/xlink" content-type="dwc:verbatimElevation" xlink:type="simple">374 m</named-content>; <bold>Identification:</bold> identifiedBy: <named-content xmlns:xlink="http://www.w3.org/1999/xlink" content-type="dwc:identifiedBy" xlink:type="simple">Della Bella &amp; Scarponi</named-content>; <bold>Event:</bold> eventDate: <named-content xmlns:xlink="http://www.w3.org/1999/xlink" content-type="dwc:eventDate" xlink:type="simple">31.XII.2018</named-content></p></list-item></list></tp:treatment-sec><tp:treatment-sec sec-type="Notes"><title>Notes</title><p>Shell cylindrical, short, stubby, brownish. Specimens were collected on the sandy underbrush soil, at the surface. The species inhabits environments with calcareous soils, provided that herbaceous or shrubby vegetation is present (<xref ref-type="bibr" rid="B7925514">Cossignani and Cossignani 1995</xref>, <xref ref-type="bibr" rid="B9174501">Nardi and Niero 2013</xref>). <italic><tp:taxon-name><tp:taxon-name-part taxon-name-part-type="genus" reg="Granaria">Granaria</tp:taxon-name-part><tp:taxon-name-part taxon-name-part-type="species" reg="variabilis">variabilis</tp:taxon-name-part></tp:taxon-name></italic> is a xerothermophilic species that dwells also on dry walls, from the sea level to 1,600 m a.s.l. (<xref ref-type="bibr" rid="B7978705">Kerney and Cameron 1979</xref>, <xref ref-type="bibr" rid="B7925417">Boato et al. 1984</xref>, <xref ref-type="bibr" rid="B7978697">Welter-Schultes 2012</xref>).</p></tp:treatment-sec><ref-list><ref id="B7925514"><element-citation xmlns:xlink="http://www.w3.org/1999/xlink" publication-type="book" xlink:type="simple"><person-group person-group-type="author"><name name-style="western"><surname>Cossignani</surname><given-names>Tiziano</given-names></name><name name-style="western"><surname>Cossignani</surname><given-names>Vincenzo</given-names></name></person-group><year>1995</year><source>Atlante delle conchiglie terrestri e dulciacquicole italiane</source><publisher-name>Ed. L'Informatore Piceno</publisher-name><publisher-loc>Ancona</publisher-loc><size units="page">208</size></element-citation></ref><ref id="B9174501"><element-citation xmlns:xlink="http://www.w3.org/1999/xlink" publication-type="article" xlink:type="simple"><person-group person-group-type="author"><name name-style="western"><surname>Nardi</surname><given-names>G</given-names></name><name name-style="western"><surname>Niero</surname><given-names>I</given-names></name></person-group><year>2013</year><article-title>Una popolazione di <tp:taxon-name><tp:taxon-name-part taxon-name-part-type="genus" reg="Granaria">Granaria</tp:taxon-name-part><tp:taxon-name-part taxon-name-part-type="species" reg="frumentum">frumentum</tp:taxon-name-part></tp:taxon-name> <tp:taxon-name><tp:taxon-name-part taxon-name-part-type="genus" reg="Granaria"/><tp:taxon-name-part taxon-name-part-type="species" reg="frumentum">frumentum</tp:taxon-name-part></tp:taxon-name> (Draparnaud, 1801) (Pulmontata: <tp:taxon-name><tp:taxon-name-part taxon-name-part-type="family">Chondrinidae</tp:taxon-name-part></tp:taxon-name>) in Trentino-Alto Adige</article-title><source>Lavori Società Veneta di Scienze Naturali</source><volume>38</volume><fpage>37</fpage><lpage>48</lpage></element-citation></ref><ref id="B7978705"><element-citation xmlns:xlink="http://www.w3.org/1999/xlink" publication-type="book" xlink:type="simple"><person-group person-group-type="author"><name name-style="western"><surname>Kerney</surname><given-names>M. P.</given-names></name><name name-style="western"><surname>Cameron</surname><given-names>R. A. D.</given-names></name></person-group><year>1979</year><source>A field guide to the land snails of Britain and north-west Europe</source><publisher-name>Collins</publisher-name><publisher-loc>London</publisher-loc><size units="page">288</size></element-citation></ref><ref id="B7925417"><element-citation xmlns:xlink="http://www.w3.org/1999/xlink" publication-type="article" xlink:type="simple"><person-group person-group-type="author"><name name-style="western"><surname>Boato</surname><given-names>A</given-names></name><name name-style="western"><surname>Bodon</surname><given-names>M</given-names></name><name name-style="western"><surname>Giusti</surname><given-names>F</given-names></name></person-group><year>1984</year><article-title>Molluschi terrestri e d’acqua dolce delle Alpi Liguri</article-title><source>The Journal integrative Biogeography. Biogeographia</source><volume>10</volume><fpage>237</fpage><lpage>371</lpage></element-citation></ref><ref id="B7978697"><element-citation xmlns:xlink="http://www.w3.org/1999/xlink" publication-type="book" xlink:type="simple"><person-group person-group-type="author"><name name-style="western"><surname>Welter-Schultes</surname><given-names>F. W.</given-names></name></person-group><year>2012</year><source>European non-marine molluscs, a guide for species identification/ Bestimmungsbuch für europäische Land- und Süsswassermollusken</source><edition>First Edition</edition><publisher-name>Planet Poster Editions</publisher-name><publisher-loc>Göttingen</publisher-loc><size units="page">586</size></element-citation></ref></ref-list></tp:taxon-treatment>
