# Supplementary material for: Biodiversity of extant snails (Gastropoda, Mollusca) in the Pliocene Mountain Spur Natural Reserve (Northern Apennine, Italy)
Source: Biodivers Data J. 2023 Mar 21;11:e95688. doi: 10.3897/BDJ.11.e95688 (PMC10848660; doi:10.3897/BDJ.11.e95688)
Supplement: XML Treatment for Monachoides incarnatus [file BDJ.11.e95688-treatment25.xml]

<!DOCTYPE tp:taxon-treatment
  PUBLIC "-//TaxonX//DTD Taxonomic Treatment Publishing DTD v0 20100105//EN" "tax-treatment-NSO.dtd">
<tp:taxon-treatment xmlns:tp="http://www.plazi.org/taxpub"><tp:treatment-meta><mixed-citation publication-type="journal"><person-group><name><surname>Plazzi</surname><given-names>Federico</given-names></name><name><surname>Pedroni</surname><given-names>Guido</given-names></name></person-group><article-title>Biodiversity of extant snails (<tp:taxon-name><tp:taxon-name-part taxon-name-part-type="class">Gastropoda</tp:taxon-name-part></tp:taxon-name>, <tp:taxon-name><tp:taxon-name-part taxon-name-part-type="phylum">Mollusca</tp:taxon-name-part></tp:taxon-name>) in the Pliocene Mountain Spur Natural Reserve (Northern Apennine, Italy)</article-title><source>Biodivers Data J</source><day>21</day><month>03</month><year>2023</year><volume>11</volume><pub-id pub-id-type="doi">10.3897/BDJ.11.e95688</pub-id></mixed-citation></tp:treatment-meta><tp:nomenclature><tp:taxon-name>
              <object-id xmlns:xlink="http://www.w3.org/1999/xlink" content-type="arpha" xlink:type="simple">F11CEBE3-B09B-5811-B645-2AB2E75E0AB6</object-id>
              <tp:taxon-name-part taxon-name-part-type="genus">Monachoides</tp:taxon-name-part>
              <tp:taxon-name-part taxon-name-part-type="species">incarnatus</tp:taxon-name-part>
            </tp:taxon-name><tp:taxon-authority>(O. F. Müller, 1774)</tp:taxon-authority></tp:nomenclature><tp:treatment-sec sec-type="materials"><title>Materials</title><list list-type="alpha-lower" list-content="occurrences"><list-item><p><bold>Type status:</bold> <named-content xmlns:xlink="http://www.w3.org/1999/xlink" content-type="dwc:typeStatus" xlink:type="simple">Other material</named-content>. <bold>Occurrence:</bold> recordedBy: <named-content xmlns:xlink="http://www.w3.org/1999/xlink" content-type="dwc:recordedBy" xlink:type="simple">Pedroni</named-content>; individualCount: <named-content xmlns:xlink="http://www.w3.org/1999/xlink" content-type="dwc:individualCount" xlink:type="simple">4</named-content>; occurrenceID: <named-content xmlns:xlink="http://www.w3.org/1999/xlink" content-type="dwc:occurrenceID" xlink:type="simple">7E444BCE-95AC-5687-BA9D-33DF51218C30</named-content>; <bold>Location:</bold> country: <named-content xmlns:xlink="http://www.w3.org/1999/xlink" content-type="dwc:country" xlink:type="simple">Italy</named-content>; locality: <named-content xmlns:xlink="http://www.w3.org/1999/xlink" content-type="dwc:locality" xlink:type="simple">Near Campiuno, between Monte del Frate and Monte Adone (7), PMS</named-content>; verbatimElevation: <named-content xmlns:xlink="http://www.w3.org/1999/xlink" content-type="dwc:verbatimElevation" xlink:type="simple">421 m</named-content>; <bold>Identification:</bold> identifiedBy: <named-content xmlns:xlink="http://www.w3.org/1999/xlink" content-type="dwc:identifiedBy" xlink:type="simple">Pedroni</named-content>; <bold>Event:</bold> eventDate: <named-content xmlns:xlink="http://www.w3.org/1999/xlink" content-type="dwc:eventDate" xlink:type="simple">5.IX.2021</named-content></p></list-item></list></tp:treatment-sec><tp:treatment-sec sec-type="Notes"><title>Notes</title><p>Shell ranging from yellowish to brown-reddish, translucent; microsculpture reticulated, regular, very fine; aperture edge is normally reddish, with a whitish band inside; umbilicus very narrow, but open. This thermophilic subspecies (<xref ref-type="bibr" rid="B7961979">Girod 2011</xref>) can be found in moist environments, woods and hedges, in sunny areas, up to an elevation of 1,500 m a.s.l., especially when shrubby vegetation is present (<xref ref-type="bibr" rid="B7978705">Kerney and Cameron 1979</xref>, <xref ref-type="bibr" rid="B7925514">Cossignani and Cossignani 1995</xref>, <xref ref-type="bibr" rid="B7961979">Girod 2011</xref>). Juveniles climb up plants and feed on rotting vegetation, while adults feed on dead leaves of plants near water bodies (<xref ref-type="bibr" rid="B7978697">Welter-Schultes 2012</xref>).</p></tp:treatment-sec><ref-list><ref id="B7961979"><element-citation xmlns:xlink="http://www.w3.org/1999/xlink" publication-type="article" xlink:type="simple"><person-group person-group-type="author"><name name-style="western"><surname>Girod</surname><given-names>A</given-names></name></person-group><year>2011</year><article-title>Struttura ed evoluzione delle malacofaune terrestri in Italia settentrionale dal Tardoglaciale all'Olocene Iniziale</article-title><source>Preistoria Alpina</source><volume>45</volume><fpage>159</fpage><lpage>171</lpage></element-citation></ref><ref id="B7978705"><element-citation xmlns:xlink="http://www.w3.org/1999/xlink" publication-type="book" xlink:type="simple"><person-group person-group-type="author"><name name-style="western"><surname>Kerney</surname><given-names>M. P.</given-names></name><name name-style="western"><surname>Cameron</surname><given-names>R. A. D.</given-names></name></person-group><year>1979</year><source>A field guide to the land snails of Britain and north-west Europe</source><publisher-name>Collins</publisher-name><publisher-loc>London</publisher-loc><size units="page">288</size></element-citation></ref><ref id="B7925514"><element-citation xmlns:xlink="http://www.w3.org/1999/xlink" publication-type="book" xlink:type="simple"><person-group person-group-type="author"><name name-style="western"><surname>Cossignani</surname><given-names>Tiziano</given-names></name><name name-style="western"><surname>Cossignani</surname><given-names>Vincenzo</given-names></name></person-group><year>1995</year><source>Atlante delle conchiglie terrestri e dulciacquicole italiane</source><publisher-name>Ed. L'Informatore Piceno</publisher-name><publisher-loc>Ancona</publisher-loc><size units="page">208</size></element-citation></ref><ref id="B7978697"><element-citation xmlns:xlink="http://www.w3.org/1999/xlink" publication-type="book" xlink:type="simple"><person-group person-group-type="author"><name name-style="western"><surname>Welter-Schultes</surname><given-names>F. W.</given-names></name></person-group><year>2012</year><source>European non-marine molluscs, a guide for species identification/ Bestimmungsbuch für europäische Land- und Süsswassermollusken</source><edition>First Edition</edition><publisher-name>Planet Poster Editions</publisher-name><publisher-loc>Göttingen</publisher-loc><size units="page">586</size></element-citation></ref></ref-list></tp:taxon-treatment>
