# Supplementary material for: Biodiversity of extant snails (Gastropoda, Mollusca) in the Pliocene Mountain Spur Natural Reserve (Northern Apennine, Italy)
Source: Biodivers Data J. 2023 Mar 21;11:e95688. doi: 10.3897/BDJ.11.e95688 (PMC10848660; doi:10.3897/BDJ.11.e95688)
Supplement: XML Treatment for Geomitridae [file BDJ.11.e95688-treatment30.xml]

<!DOCTYPE tp:taxon-treatment
  PUBLIC "-//TaxonX//DTD Taxonomic Treatment Publishing DTD v0 20100105//EN" "tax-treatment-NSO.dtd">
<tp:taxon-treatment xmlns:tp="http://www.plazi.org/taxpub"><tp:treatment-meta><mixed-citation publication-type="journal"><person-group><name><surname>Plazzi</surname><given-names>Federico</given-names></name><name><surname>Pedroni</surname><given-names>Guido</given-names></name></person-group><article-title>Biodiversity of extant snails (<tp:taxon-name><tp:taxon-name-part taxon-name-part-type="class">Gastropoda</tp:taxon-name-part></tp:taxon-name>, <tp:taxon-name><tp:taxon-name-part taxon-name-part-type="phylum">Mollusca</tp:taxon-name-part></tp:taxon-name>) in the Pliocene Mountain Spur Natural Reserve (Northern Apennine, Italy)</article-title><source>Biodivers Data J</source><day>21</day><month>03</month><year>2023</year><volume>11</volume><pub-id pub-id-type="doi">10.3897/BDJ.11.e95688</pub-id></mixed-citation></tp:treatment-meta><tp:nomenclature><tp:taxon-name>
              <object-id xmlns:xlink="http://www.w3.org/1999/xlink" content-type="arpha" xlink:type="simple">27FEA086-4F62-5679-8097-424F9E30FA87</object-id>
              <tp:taxon-name-part taxon-name-part-type="family">Geomitridae</tp:taxon-name-part>
            </tp:taxon-name><tp:taxon-authority>C. R. Boettger, 1909</tp:taxon-authority></tp:nomenclature></tp:taxon-treatment>
