# Supplementary material for: Biodiversity of extant snails (Gastropoda, Mollusca) in the Pliocene Mountain Spur Natural Reserve (Northern Apennine, Italy)
Source: Biodivers Data J. 2023 Mar 21;11:e95688. doi: 10.3897/BDJ.11.e95688 (PMC10848660; doi:10.3897/BDJ.11.e95688)
Supplement: XML Treatment for Candidula unifasciata unifasciata [file BDJ.11.e95688-treatment31.xml]

<!DOCTYPE tp:taxon-treatment
  PUBLIC "-//TaxonX//DTD Taxonomic Treatment Publishing DTD v0 20100105//EN" "tax-treatment-NSO.dtd">
<tp:taxon-treatment xmlns:tp="http://www.plazi.org/taxpub"><tp:treatment-meta><mixed-citation publication-type="journal"><person-group><name><surname>Plazzi</surname><given-names>Federico</given-names></name><name><surname>Pedroni</surname><given-names>Guido</given-names></name></person-group><article-title>Biodiversity of extant snails (<tp:taxon-name><tp:taxon-name-part taxon-name-part-type="class">Gastropoda</tp:taxon-name-part></tp:taxon-name>, <tp:taxon-name><tp:taxon-name-part taxon-name-part-type="phylum">Mollusca</tp:taxon-name-part></tp:taxon-name>) in the Pliocene Mountain Spur Natural Reserve (Northern Apennine, Italy)</article-title><source>Biodivers Data J</source><day>21</day><month>03</month><year>2023</year><volume>11</volume><pub-id pub-id-type="doi">10.3897/BDJ.11.e95688</pub-id></mixed-citation></tp:treatment-meta><tp:nomenclature><tp:taxon-name>
              <object-id xmlns:xlink="http://www.w3.org/1999/xlink" content-type="arpha" xlink:type="simple">56525CDA-4DEA-5F7B-97A7-EC8543B5F12C</object-id>
              <tp:taxon-name-part taxon-name-part-type="genus">Candidula</tp:taxon-name-part>
              <tp:taxon-name-part taxon-name-part-type="species">unifasciata</tp:taxon-name-part>
              <tp:taxon-name-part taxon-name-part-type="subspecies">unifasciata</tp:taxon-name-part>
            </tp:taxon-name><tp:taxon-authority>(Poiret, 1801)</tp:taxon-authority></tp:nomenclature><tp:treatment-sec sec-type="materials"><title>Materials</title><list list-type="alpha-lower" list-content="occurrences"><list-item><p><bold>Type status:</bold> <named-content xmlns:xlink="http://www.w3.org/1999/xlink" content-type="dwc:typeStatus" xlink:type="simple">Other material</named-content>. <bold>Occurrence:</bold> recordedBy: <named-content xmlns:xlink="http://www.w3.org/1999/xlink" content-type="dwc:recordedBy" xlink:type="simple">Pedroni</named-content>; individualCount: <named-content xmlns:xlink="http://www.w3.org/1999/xlink" content-type="dwc:individualCount" xlink:type="simple">2</named-content>; occurrenceID: <named-content xmlns:xlink="http://www.w3.org/1999/xlink" content-type="dwc:occurrenceID" xlink:type="simple">DA8D1352-57EA-54A3-BABE-446817C4E7C5</named-content>; <bold>Location:</bold> country: <named-content xmlns:xlink="http://www.w3.org/1999/xlink" content-type="dwc:country" xlink:type="simple">Italy</named-content>; locality: <named-content xmlns:xlink="http://www.w3.org/1999/xlink" content-type="dwc:locality" xlink:type="simple">Slopes of Monte Mario (2), PMS, Setta Valley</named-content>; verbatimElevation: <named-content xmlns:xlink="http://www.w3.org/1999/xlink" content-type="dwc:verbatimElevation" xlink:type="simple">241 m</named-content>; <bold>Identification:</bold> identifiedBy: <named-content xmlns:xlink="http://www.w3.org/1999/xlink" content-type="dwc:identifiedBy" xlink:type="simple">Pedroni</named-content>; <bold>Event:</bold> eventDate: <named-content xmlns:xlink="http://www.w3.org/1999/xlink" content-type="dwc:eventDate" xlink:type="simple">17.VIII.2021</named-content></p></list-item></list></tp:treatment-sec><tp:treatment-sec sec-type="Notes"><title>Notes</title><p>Shell medium-sized to small; ranging from white to grey, with a dark brown band and other patterns (bands or spots) on the lower region; 5-6 coils are present; peristome thick, sometimes with teeth; umbilicus narrow. Specimens were collected in the underbrush, close to the sandstone walls of Monte Mario, at the surface. Individuals of this subspecies perfer dry environments between rocks and rocky outcrops, dry meadows and walls (<xref ref-type="bibr" rid="B7925514">Cossignani and Cossignani 1995</xref>, <xref ref-type="bibr" rid="B7978697">Welter-Schultes 2012</xref>, <xref ref-type="bibr" rid="B7925522">Cossignani and Cossignani 2020</xref>) or, more generically, open habitats and areas where grasses were somewhat scraped, from the mountain plain to the vegetation limit in high altitude plain, up to 2,400 m (<xref ref-type="bibr" rid="B7978705">Kerney and Cameron 1979</xref>, <xref ref-type="bibr" rid="B7978697">Welter-Schultes 2012</xref>). This subspecies is also known as a Pleistocene fossil in the Verezzi area (Savona, Italy; <xref ref-type="bibr" rid="B7925417">Boato et al. (1984)</xref>).</p></tp:treatment-sec><ref-list><ref id="B7925514"><element-citation xmlns:xlink="http://www.w3.org/1999/xlink" publication-type="book" xlink:type="simple"><person-group person-group-type="author"><name name-style="western"><surname>Cossignani</surname><given-names>Tiziano</given-names></name><name name-style="western"><surname>Cossignani</surname><given-names>Vincenzo</given-names></name></person-group><year>1995</year><source>Atlante delle conchiglie terrestri e dulciacquicole italiane</source><publisher-name>Ed. L'Informatore Piceno</publisher-name><publisher-loc>Ancona</publisher-loc><size units="page">208</size></element-citation></ref><ref id="B7978697"><element-citation xmlns:xlink="http://www.w3.org/1999/xlink" publication-type="book" xlink:type="simple"><person-group person-group-type="author"><name name-style="western"><surname>Welter-Schultes</surname><given-names>F. W.</given-names></name></person-group><year>2012</year><source>European non-marine molluscs, a guide for species identification/ Bestimmungsbuch für europäische Land- und Süsswassermollusken</source><edition>First Edition</edition><publisher-name>Planet Poster Editions</publisher-name><publisher-loc>Göttingen</publisher-loc><size units="page">586</size></element-citation></ref><ref id="B7925522"><element-citation xmlns:xlink="http://www.w3.org/1999/xlink" publication-type="book" xlink:type="simple"><person-group person-group-type="author"><name name-style="western"><surname>Cossignani</surname><given-names>Tiziano</given-names></name><name name-style="western"><surname>Cossignani</surname><given-names>Vincenzo</given-names></name></person-group><year>2020</year><source>Atlante delle conchiglie terrestri e dulciacquicole italiane</source><edition>Nuova edizione</edition><publisher-name>L'Informatore Piceno</publisher-name><publisher-loc>Ancona</publisher-loc><size units="page">228</size></element-citation></ref><ref id="B7978705"><element-citation xmlns:xlink="http://www.w3.org/1999/xlink" publication-type="book" xlink:type="simple"><person-group person-group-type="author"><name name-style="western"><surname>Kerney</surname><given-names>M. P.</given-names></name><name name-style="western"><surname>Cameron</surname><given-names>R. A. D.</given-names></name></person-group><year>1979</year><source>A field guide to the land snails of Britain and north-west Europe</source><publisher-name>Collins</publisher-name><publisher-loc>London</publisher-loc><size units="page">288</size></element-citation></ref><ref id="B7925417"><element-citation xmlns:xlink="http://www.w3.org/1999/xlink" publication-type="article" xlink:type="simple"><person-group person-group-type="author"><name name-style="western"><surname>Boato</surname><given-names>A</given-names></name><name name-style="western"><surname>Bodon</surname><given-names>M</given-names></name><name name-style="western"><surname>Giusti</surname><given-names>F</given-names></name></person-group><year>1984</year><article-title>Molluschi terrestri e d’acqua dolce delle Alpi Liguri</article-title><source>The Journal integrative Biogeography. Biogeographia</source><volume>10</volume><fpage>237</fpage><lpage>371</lpage></element-citation></ref></ref-list></tp:taxon-treatment>
